# Supplementary material for: Global DNA Methylation in Dental Implant Failure Due to Peri-Implantitis: An Exploratory Clinical Pilot Study
Source: Int J Environ Res Public Health. 2022 Jan 17;19(2):1020. doi: 10.3390/ijerph19021020 (PMC8775395; doi:10.3390/ijerph19021020)
Supplement: Supplementary file 1 [file ijerph-19-01020-s001.zip]

Archive with 1 entries (1 files):
- ijerph-1523044-supplementary.pdf
